# Supplementary material for: Exploring Genetic Influences on Equine Meat Quality: A Bioinformatics Approach
Source: Foods. 2025 Feb 6;14(3):533. doi: 10.3390/foods14030533 (PMC11816967; doi:10.3390/foods14030533)
Supplement: Supplementary file 1 [file foods-14-00533-s001.zip › Table S1.xlsx]

## Sheet: Sheet1
Table S1. List of 153 prioritized SNPs associated with 72 genes.
Type	SNP ID	Marker ID	Chromosome	Position	Consequence	Symbol	Gene ID	Associations in horses	QTL cattle	QTL pig	Constrained element	GERP score	TF binding	Human Reg.	Mouse Reg.	miRNA binding	polyA	CpG island
LD	rs1142172760	BIEC2_65875	1	155639060	intron_variant	RYR3	ENSECAG00000013267	eating quality, muslce type	Tenderness score, Muscle total collagen content	Meat color	No	-8.78			enhancer		No	No
LD	rs1148992878	BIEC2_65875	1	155638241	intron_variant	RYR3	ENSECAG00000013267	eating quality, muslce type	Tenderness score, Muscle total collagen content	Meat color	No	-			enhancer		No	No
Marker	rs68471134	BIEC2_54704	1	128405048	synonymous_variant	CILP	ENSECAG00000014515	eating quality, muslce type			Yes	-2.12					No	No
Marker	rs68480423	BIEC2_66277	1	155912819	splice_polypyrimidine_tract_variant,intron_variant	RYR3	ENSECAG00000013267	eating quality, muslce type	Tenderness score, Muscle total collagen content	Meat color	No	-5.06					No	No
Marker	rs68652191	BIEC2_28230	1	68959530	intron_variant	ACTA1	ENSECAG00000000207	IMF, tenderness			No	-4.69		enhancer			No	No
Marker	rs68640585	BIEC2_13411	1	30379947	5_prime_UTR_variant,intron_variant,upstream_gene_variant	GOT1	ENSECAG00000000095	lightness, redness	Marbling score	Oleic acid to stearic acid ratio, Monounsaturated fatty acid to saturated fatty acid ratio, Saturated fatty acid content, Unsaturated to saturated fatty acid ratio	No	-1.05			enhancer		No	No
Marker	rs68561117	BIEC2_11890	1	26285344	intron_variant	GSTO1	ENSECAG00000011560	lightness, tenderness			No	-0.65		enhancer			No	No
LD	rs68609434	BIEC2_15116	1	33607124	intron_variant	ALDH18A1	ENSECAG00000016847	muscle fiber type			Yes	-0.666	Gain of TFBS				No	No
LD	rs68609426	BIEC2_15116	1	33606830	intron_variant	ALDH18A1	ENSECAG00000016847	muscle fiber type			No	-8.18	Loss of TFBS				No	No
LD	rs68609427	BIEC2_15116	1	33606831	intron_variant	ALDH18A1	ENSECAG00000016847	muscle fiber type			No	-7.84	Loss of TFBS				No	No
LD	rs68609429	BIEC2_15116	1	33606883	intron_variant	ALDH18A1	ENSECAG00000016847	muscle fiber type			No	-0.576	Loss of TFBS				No	No
LD	rs68609433	BIEC2_15116	1	33607097	intron_variant	ALDH18A1	ENSECAG00000016847	muscle fiber type			Yes	0.26	Loss of TFBS				No	No
LD	rs68609430	BIEC2_15116	1	33606886	intron_variant	ALDH18A1	ENSECAG00000016847	muscle fiber type			No	0.527	Score-Change				No	No
LD	rs1148011829	BIEC2_15116	1	33607065	intron_variant	ALDH18A1	ENSECAG00000016847	muscle fiber type			Yes	-0.976					No	No
Marker	rs68609461	BIEC2_15154	1	33625349	intron_variant	ALDH18A1	ENSECAG00000016847	muscle fiber type			No	-0.821	Gain of TFBS				No	No
LD	rs68654665	BIEC2_25401	1	62170399	downstream_gene_variant	VCL	ENSECAG00000013481	yellowness			No	0.231	Loss of TFBS, Gain of TFBS				No	No
Marker	rs68654660	BIEC2_25401	1	62162729	3_prime_UTR_variant	VCL	ENSECAG00000013481	yellowness			No	-1.65				eca-miR-26a, eca-miR-224	No	No
Marker	rs68654661	BIEC2_25402	1	62163853	3_prime_UTR_variant,intron_variant,downstream_gene_variant	VCL	ENSECAG00000013481	yellowness			Yes	-0.119				No match	No	No
Marker	rs397479732	CUHSNP00113433	1	94636572	missense_variant	PLIN1	ENSECAG00000013202	undefined		Palmitoleic acid content	No	-0.63			enhancer		No	No
LD	rs68545902	BIEC2_471516	2	36737731	intron_variant,upstream_gene_variant	SDHB	ENSECAG00000011758	lightness	Fat androstenone level		No	-1.79	Score-Change				No	No
LD	rs394855933	BIEC2_810802	3	8761574	intron_variant	-	ENSECAG00000057027	lightness			No	-			enhancer		No	No
LD	rs68560751	BIEC2_810802	3	8761049	intron_variant	-	ENSECAG00000057027	lightness			No	-			enhancer		No	No
Marker	rs396248610	Affx-101995299	3	8720849	intron_variant	-	ENSECAG00000057027	lightness			No	-			enhancer		No	No
Marker	rs68488638	BIEC2_810802	3	8761047	intron_variant	-	ENSECAG00000057027	lightness			No	-			enhancer		No	No
Marker	rs3105065977	UKUL690	3	11406614	5_prime_UTR_variant,upstream_gene_variant	GOT2	ENSECAG00000016504	lightness			Yes	0.585					No	Yes
LD	rs68643900	BIEC2_785750	3	64122965	upstream_gene_variant	ALB	ENSECAG00000010305	lightness, tenderness	Muscle conductivity		No	-3.12	Gain of TFBS				No	No
Marker	rs68623490	BIEC2_818877	3	44952464	intron_variant	PDLIM5	ENSECAG00000016733	lightness, tenderness	Tenderness score	Intramuscular fat content	Yes	4.91					No	No
Marker	rs68643854	BIEC2_825788	3	64056816	intron_variant	ALB	ENSECAG00000010305	lightness, tenderness	Muscle conductivity		Yes	-0.108					No	No
LD	rs1147165857	BIEC2_793788	3	78138245	intron_variant	PAICS	ENSECAG00000019862	tenderness			No	-3.23	Gain of TFBS				No	No
LD	rs1152302543	BIEC2_793780	3	78116287	downstream_gene_variant	PAICS	ENSECAG00000019862	tenderness			No	-1.69	Gain of TFBS				No	No
LD	rs1144288476	BIEC2_793788	3	78137947	intron_variant	PAICS	ENSECAG00000019862	tenderness			No	-4.45	Loss of TFBS				No	No
LD	rs1144638491	BIEC2_793780	3	78113212	downstream_gene_variant	PAICS	ENSECAG00000019862	tenderness			No	-1.39			enhancer		No	No
LD	rs1150290103	BIEC2_793780	3	78113147	downstream_gene_variant	PAICS	ENSECAG00000019862	tenderness			No	0.408			enhancer		No	No
LD	rs1144284503	BIEC2_793780	3	78120290	3_prime_UTR_variant,intron_variant,downstream_gene_variant	PAICS	ENSECAG00000019862	tenderness			No	1.3	Gain of TFBS			eca-miR-199a-5p, eca-miR-199b-5p	No	No
Marker	4_88668466_T/C	UKUL1005	4	88668466	splice_region_variant,splice_polypyrimidine_tract_variant,intron_variant	BPGM	ENSECAG00000000655	muscle fiber type			No	0.94					No	No
Marker	rs395467703	CUHSNP00077207	4	88668931	missense_variant,synonymous_variant	BPGM	ENSECAG00000000655	muscle fiber type			Yes	-12.6					No	No
Marker	rs69611459	BIEC2-860417	4	40865274	3_prime_UTR_variant	ASNS	ENSECAG00000012134	muscle fiber type	Shear force, Marbling score		No	-				eca-miR-329b	No	No
Marker	rs782900202	CUHSNP00077206	4	88668923	missense_variant	BPGM	ENSECAG00000000655	muscle fiber type			Yes	6.29					No	No
Marker	rs69522601	BIEC2_978964	5	92835941	synonymous_variant,3_prime_UTR_variant	RAVER2	ENSECAG00000022014	eating quality, muslce type	Lignoceric acid content		Yes	-4.36				eca-miR-217, eca-miR-509a-5p, eca-miR-8924, eca-miR-1388, eca-miR-9065, eca-miR-9124	No	No
Marker	rs69585704	BIEC2_905857	5	33777318	intron_variant	ATP1A4	ENSECAG00000024542	muscle fiber type			No	2.28					No	No
Marker	rs69548232	BIEC2_954452	5	40237017	downstream_gene_variant	NUP210L	ENSECAG00000002401	muscle fiber type, muslce type			Yes	0.568					No	No
LD	rs394992807	BIEC2_908679	5	46484046	intron_variant	PHGDH	ENSECAG00000005228	redness		Meat color	No	-			enhancer		No	No
LD	rs395235076	BIEC2_908679	5	46488613	intron_variant	PHGDH	ENSECAG00000005228	redness		Meat color	No	-			enhancer		No	No
LD	rs1140207045	BIEC2_932468	5	93862323	5_prime_UTR_variant,intron_variant	PGM1	ENSECAG00000024262	tenderness			No	-		enhancer			No	No
Marker	rs69598656	BIEC2_929141	5	88313504	upstream_gene_variant	CTH	ENSECAG00000015050	undefined			No	0.18	Gain of TFBS				No	No
LD	rs1142556196	BIEC2_953268	6	49079046	intron_variant	LDHB	ENSECAG00000011331	IMF, muscle fiber type			No	0.501			enhancer		No	No
Marker	rs68694166	BIEC2_953276	6	49099627	5_prime_UTR_variant,intron_variant	LDHB	ENSECAG00000011331	IMF, muscle fiber type			No	-1.51		enhancer			No	Yes
LD	rs1143598220	BIEC2_1184909	6	74855579	intron_variant	CS	ENSECAG00000016568	redness		Fat androstenone level	No	-			enhancer		No	No
LD	rs1143894892	TBIEC2_1064240	7	85552337	intron_variant	PDE3B	ENSECAG00000024797	muscle fiber type			No	3.5					No	No
Marker	rs397278787	Affx-102593405	7	46064822	3_prime_UTR_variant	PRKACA	ENSECAG00000016874	muscle fiber type			Yes	-0.156				eca-miR-486-3p	No	No
Marker	rs68660016	TBIEC2_1064240	7	85551280	intron_variant	PDE3B	ENSECAG00000024797	muscle fiber type			No	1.4			enhancer, CTCF_binding_site		No	No
LD	rs394861044	BIEC2_984899	7	21091225	3_prime_UTR_variant,intron_variant	DLAT	ENSECAG00000021375	tenderness			No	-			enhancer	No match	No	No
Marker	rs68708067	TBIEC2_1029712	7	4496739	synonymous_variant	TUBB4A	ENSECAG00000037214	tenderness			No	-9.71	Loss of TFBS		enhancer		No	No
LD	rs1147979363	BIEC2_1063702	8	83048903	intron_variant	BCL2	ENSECAG00000020437	muscle fiber type			No	3.04		enhancer			No	No
LD	rs1151029231	BIEC2_1063702	8	83044809	intron_variant	BCL2	ENSECAG00000020437	muscle fiber type			No	-1.69		enhancer			No	No
Marker	rs68749051	BIEC2-1063693	8	83022916	intron_variant	BCL2	ENSECAG00000020437	muscle fiber type			Yes	-1.56			enhancer		No	No
Marker	rs68749063	BIEC2_1063705	8	83053786	intron_variant	BCL2	ENSECAG00000020437	muscle fiber type			No	3.03					No	No
Marker	rs68808740	BIEC2_1036319	8	23946469	intron_variant,downstream_gene_variant	ATP2A2	ENSECAG00000007671	muscle fiber type			No	1.02		enhancer			No	No
LD	rs1142180487	BIEC2_1047070	8	46434272	intron_variant	MYOM1	ENSECAG00000013468	tenderness	Marbling score		Yes	0.206					No	No
LD	rs1150182996	BIEC2_1047100	8	46493826	intron_variant	MYOM1	ENSECAG00000013468	tenderness	Marbling score		No	2.04		enhancer			No	No
LD	rs396225196	BIEC2_1047096	8	46482405	intron_variant	MYOM1	ENSECAG00000013468	tenderness	Marbling score		No	0.623		enhancer			No	No
Marker	rs68759950	BIEC2_1047096	8	46476964	intron_variant	MYOM1	ENSECAG00000013468	tenderness	Marbling score		No	-0.836			enhancer		No	No
Marker	rs393798441	Affx-102051127	10	20277109	downstream_gene_variant	MYBPC2	ENSECAG00000020407	eating quality, lightness, tenderness			No	-0.508	Loss of TFBS				No	No
Marker	rs68855385	BIEC2_116217	10	24812048	upstream_gene_variant	TNNI3	ENSECAG00000017232	muslce type			No	-	Score-Change, Gain of TFBS				No	No
LD	rs1142886002	BIEC2_167647	11	53369301	synonymous_variant,intron_variant	MYH2	ENSECAG00000024667	IMF, muslce type			Yes	-1.28					No	No
LD	rs1150123085	BIEC2_167647	11	53369244	synonymous_variant,intron_variant	MYH2	ENSECAG00000024667	IMF, muslce type			Yes	-1.28					No	No
LD	rs68820689	BIEC2_167647	11	53369205	synonymous_variant,intron_variant	MYH2	ENSECAG00000024667	IMF, muslce type			Yes	-0.765					No	No
Marker	rs1148616660	Affx-101738806	11	53339262	synonymous_variant,intron_variant	MYH2	ENSECAG00000024667	IMF, muslce type			Yes	-0.65					No	No
Marker	rs3435577028	GGP_033_Risk_Factor_Immune_Mediated_Myositis_MYH1_F, GGP_033_Risk_Factor_Immune_Mediated_Myositis_MYH1_F_2	11	53345548	missense_variant,intron_variant	MYH2	ENSECAG00000024667	IMF, muslce type			Yes	0.642					No	No
Marker	rs782833612	CUHSNP00072721	11	26785738	downstream_gene_variant	NME2	ENSECAG00000021658	IMF, tenderness			No	2.15					No	No
LD	rs1142514504	BIEC2_144415	11	23806879	upstream_gene_variant	NPEPPS	ENSECAG00000007392	yellowness			No	-2.69	Loss of TFBS				No	No
LD	rs68878966	BIEC2_144415	11	23807764	upstream_gene_variant	NPEPPS	ENSECAG00000007392	yellowness			Yes	1.43					No	No
LD	rs68878999	BIEC2_151926	11	23898009	3_prime_UTR_variant	NPEPPS	ENSECAG00000007392	yellowness			No	-1.05				eca-miR-194, eca-miR-543, eca-miR-802	No	No
Marker	rs68947242	BIEC2_196340	12	30230815	synonymous_variant	ACTN3	ENSECAG00000018961	eating quality, muscle fiber type, tenderness			Yes	-8.01	Gain of TFBS				No	No
Marker	rs68893372	BIEC2_195029	12	27981416	intron_variant	MACROD1	ENSECAG00000006792	lightness, tenderness, yellownes,		Monounsaturated fatty acid to polyunsaturated fatty acid ratio, Oleic acid content, Monounsaturated fatty acid content, Linoleic acid content, Polyunsaturated fatty acid content	No	-5.12		enhancer	enhancer		No	No
Marker	rs68893379	BIEC2_195036	12	28007167	intron_variant	MACROD1	ENSECAG00000006792	lightness, tenderness, yellownes,		Monounsaturated fatty acid to polyunsaturated fatty acid ratio, Oleic acid content, Monounsaturated fatty acid content, Linoleic acid content, Polyunsaturated fatty acid content	No	-			enhancer		No	No
Marker	rs69007205	BIEC2_195018	12	27955419	intron_variant	MACROD1	ENSECAG00000006792	lightness, tenderness, yellownes,		Monounsaturated fatty acid to polyunsaturated fatty acid ratio, Oleic acid content, Monounsaturated fatty acid content, Linoleic acid content, Polyunsaturated fatty acid content	Yes	-0.807			enhancer		No	No
Marker	rs68882259	BIEC2_200114	12	34273353	downstream_gene_variant	TNNT3	ENSECAG00000023971	muscle fiber type, muslce type, tenderness	Shear force		No	-		enhancer			No	No
Marker	rs68895977	BIEC2_195234	12	28618809	upstream_gene_variant	PYGM	ENSECAG00000024000	tenderness	Shear force, Tenderness score		No	0.644	Gain of TFBS				No	No
Marker	rs69004899	12-26376598-G-A	12	26376598	missense_variant	AHNAK	ENSECAG00000034383	tenderness	Tenderness score, Shear force, Connective tissue amount		No	-					No	No
Marker	rs782859809	13-20698094-G-C	13	20698094	intron_variant	ALDOA	ENSECAG00000003121	lightness, muscle fiber type, muslce type, tenderness, yellowness	Connective tissue amount, Tenderness score		No	3.87	Loss of TFBS				No	No
Marker	rs69014980	BIEC2_215098	13	20697379	intron_variant	ALDOA	ENSECAG00000003121	lightness, muscle fiber type, muslce type, tenderness, yellowness	Connective tissue amount, Tenderness score		Yes	-0.27					No	No
Marker	rs69065907	BIEC2_214942	13	20372377	upstream_gene_variant	MYL11	ENSECAG00000017437	muscle fiber type		Muscle pH, Drip loss	No	-1.72	Loss of TFBS, Score_Change, Gain of TFBS				No	No
LD	rs394941922	BIEC2_209838	13	10665183	upstream_gene_variant	HSPB1	ENSECAG00000020463	tenderness			No	3.21		enhancer			No	No
Marker	rs68937538	BIEC2_209838	13	10663732	upstream_gene_variant	HSPB1	ENSECAG00000020463	tenderness			No	-2.23	Loss of TFBS				No	No
Marker	rs68963265	BIEC2-277681	14	94103947	missense_variant	OBSCN	ENSECAG00000016720	tenderness			No	-					No	No
Marker	rs1142167002	14-94167115-G-A	14	94167115	intron_variant	OBSCN	ENSECAG00000016720	tenderness			No	-					No	Yes
LD	rs397216526	BIEC2_307086	15	47058869	intron_variant	ACYP2	ENSECAG00000012531	lightness	Tenderness score, Connective tissue amount		No	-0.446		enhancer			No	No
LD	rs69086544	BIEC2_307086	15	47058972	intron_variant	ACYP2	ENSECAG00000012531	lightness	Tenderness score, Connective tissue amount		No	-0.446		enhancer			No	No
Marker	rs69067522	BIEC2_301859	15	34894049	intron_variant,upstream_gene_variant	PPP3R1	ENSECAG00000009627	muscle fiber type			Yes	-5.14	Score-Change				No	No
Marker	rs3105029912	UKUL3004	16	70913351	synonymous_variant,intron_variant	TF	ENSECAG00000017555	IMF			Yes	-1.18					No	No
Marker	rs396471465	UKUL3002	16	70895155	missense_variant	TF	ENSECAG00000017555	IMF			No	-0.378					No	No
LD	rs1150345359	BIEC2_401636	18	12180901	downstream_gene_variant	EN1	ENSECAG00000000157	eating quality, muslce type			No	-3.46		enhancer			No	No
Marker	rs69101537	BIEC2_401614	18	12174039	3_prime_UTR_variant	EN1	ENSECAG00000000157	eating quality, muslce type			No	0.996				eca-miR-9120, eca-miR-9167	No	No
Marker	rs69130457	BIEC2_415753	18	57605018	intron_variant	ZNF385B	ENSECAG00000000538	eating quality, muslce type			No	1.48			enhancer		No	No
LD	rs1140329665	BIEC2_393510	18	3790329	intron_variant	BIN1	ENSECAG00000006957	lightness			No	0.183		enhancer			No	No
LD	rs1141726439	BIEC2_393510	18	3789722	intron_variant	BIN1	ENSECAG00000006957	lightness			No	0.183		enhancer			No	No
Marker	rs69107723	BIEC2_413394	18	3769254	intron_variant	BIN1	ENSECAG00000006957	lightness			No	0.183		enhancer			No	No
LD	rs1138885873	BIEC2_415328	18	56963332	missense_variant,splice_region_variant	TTN	ENSECAG00000042020	tenderness			Yes	3.52					No	No
LD	rs1139621709	BIEC2_415328	18	56964984	intron_variant	TTN	ENSECAG00000042020	tenderness			No	4.6					No	No
LD	rs1139785834	BIEC2_415328	18	56963370	synonymous_variant	TTN	ENSECAG00000042020	tenderness			Yes	-12.5					No	No
LD	rs1146947516	BIEC2_410445	18	33786107	intron_variant	NEB	ENSECAG00000020638	tenderness			No	2.87					No	No
LD	rs396569865	BIEC2_410445	18	33785481	splice_polypyrimidine_tract_variant,intron_variant	NEB	ENSECAG00000020638	tenderness			No	-7.7					No	No
LD	rs69123714	BIEC2_436757	18	56925614	intron_variant	TTN	ENSECAG00000042020	tenderness			No	3.25					No	No
LD	rs69123733	BIEC2_415328	18	56962565	intron_variant	TTN	ENSECAG00000042020	tenderness			No	2.26					No	No
LD	rs69127159	BIEC2_410454	18	33812303	intron_variant	NEB	ENSECAG00000020638	tenderness			No	3.99					No	No
Marker	rs396606437	Affx-102241551	18	56831823	synonymous_variant	TTN	ENSECAG00000042020	tenderness			Yes	2.45					No	No
Marker	rs69122598	BIEC2_415294	18	56880212	intron_variant	TTN	ENSECAG00000042020	tenderness			No	-0.399			enhancer		No	No
Marker	rs69122599	BIEC2_415295	18	56886207	synonymous_variant	TTN	ENSECAG00000042020	tenderness			Yes	-6.11					No	No
Marker	rs69123719	BIEC2_415315, BIEC2_415315_dup	18	56944269	intron_variant	TTN	ENSECAG00000042020	tenderness			No	3.43					No	No
Marker	rs69123722	BIEC2_415318	18	56948458	intron_variant	TTN	ENSECAG00000042020	tenderness			No	5.59					No	No
Marker	rs69123729	BIEC2_415325	18	56960811	synonymous_variant	TTN	ENSECAG00000042020	tenderness			Yes	-6.7					No	No
Marker	rs69123732	BIEC2_415328	18	56962411	synonymous_variant	TTN	ENSECAG00000042020	tenderness			Yes	-9.18					No	No
Marker_LD	rs69127149	BIEC2_410445	18	33784506	missense_variant,splice_region_variant	NEB	ENSECAG00000020638	tenderness			Yes	4.27					No	No
Marker_LD	rs69126368	BIEC2_417365	18	66627398	intron_variant	MSTN	ENSECAG00000021373	undefined			Yes	-3.02					No	No
LD	rs69282736	BIEC2_529559	20	32417725	intron_variant,upstream_gene_variant	HSPA1A	ENSECAG00000001037	IMF, lightness, tenderness			No	0.42	Gain of TFBS	enhancer			No	No
Marker	rs69282735	BIEC2_529559	20	32417598	intron_variant,upstream_gene_variant	HSPA1A	ENSECAG00000001037	IMF, lightness, tenderness			No	-4.84		enhancer			No	No
Marker	rs69198551	BIEC2_622844	22	35705620	intron_variant,downstream_gene_variant	ACOT8	ENSECAG00000021884	IMF, muscle fiber type, tenderness			No	-0.496			enhancer		No	No
LD	rs396899549	BIEC2_575047	22	808936	splice_polypyrimidine_tract_variant,intron_variant	ACSS1	ENSECAG00000023870	muscle fiber type			No	-					No	No
LD	rs397424969	CUHSNP00147066	22	796179	intron_variant	ACSS1	ENSECAG00000023870	muscle fiber type			No	-		enhancer			No	No
LD	rs1137132563	BIEC2_614768	23	14209926	intron_variant	PRUNE2	ENSECAG00000010004	eating quality, muslce type			No	0.262		enhancer			No	No
LD	rs1137336720	BIEC2_614764	23	14206644	intron_variant	PRUNE2	ENSECAG00000010004	eating quality, muslce type			No	-5.57		enhancer			No	No
LD	rs1139595015	BIEC2_646118	23	14175443	intron_variant	PRUNE2	ENSECAG00000010004	eating quality, muslce type			No	-			enhancer		No	No
LD	rs1142085402	BIEC2_614764	23	14206554	intron_variant	PRUNE2	ENSECAG00000010004	eating quality, muslce type			Yes	1.58		enhancer			No	No
LD	rs1145091987	BIEC2_646118	23	14181440	synonymous_variant,intron_variant	PRUNE2	ENSECAG00000010004	eating quality, muslce type			Yes	-0.594		enhancer			No	No
LD	rs1145990656	BIEC2_646118	23	14172096	intron_variant	PRUNE2	ENSECAG00000010004	eating quality, muslce type			No	-1.84		enhancer			No	No
LD	rs1147407520	BIEC2_614764	23	14207410	intron_variant	PRUNE2	ENSECAG00000010004	eating quality, muslce type			Yes	2.12					No	No
LD	rs1149398091	BIEC2_614768	23	14209869	intron_variant	PRUNE2	ENSECAG00000010004	eating quality, muslce type			No	-		enhancer			No	No
LD	rs1150739206	BIEC2_614763	23	14202637	intron_variant	PRUNE2	ENSECAG00000010004	eating quality, muslce type			Yes	1.05			enhancer		No	No
LD	rs69434138	BIEC2_646118	23	14166892	intron_variant	PRUNE2	ENSECAG00000010004	eating quality, muslce type			Yes	3.53					No	No
Marker	rs69434177	BIEC2_614763	23	14202275	intron_variant	PRUNE2	ENSECAG00000010004	eating quality, muslce type			No	0.21			enhancer, CTCF_binding_site		No	No
Marker	rs69329899	BIEC2_650779	24	42722096	upstream_gene_variant	WARS1	ENSECAG00000011037	tenderness			No	-	Gain of TFBS				No	No
LD	rs782854427	BIEC2_632813	24	11118328	missense_variant	MTHFD1	ENSECAG00000015580	undefined		Cooking loss	Yes	-1.43					No	No
Marker	rs69302674	BIEC2_632816	24	11107966	intron_variant	MTHFD1	ENSECAG00000015580	undefined		Cooking loss	Yes	-0.303					No	No
Marker	rs69400663	BIEC2_703160	25	31852864	upstream_gene_variant	-	ENSECAG00000055943	tenderness			No	-	Loss of TFBS				No	No
Marker	rs69322269	BIEC2_670649	25	33878431	3_prime_UTR_variant	ASS1	ENSECAG00000006717	undefined			No	1.79				eca-miR-345-3p, eca-miR-8953, eca-miR-9000	No	No
Marker	26_40836557_C/A	CUHSNP00150787	26	40836557	splice_region_variant,splice_polypyrimidine_tract_variant,intron_variant	PFKL	ENSECAG00000017863	muscle fiber type			No	-0.167					No	No
LD	rs395531094	Affx-101942642	27	38525996	intron_variant	MYOM2	ENSECAG00000017592	muscle fiber type, tenderness			No	-		enhancer			No	No
LD	rs1142242332	BIEC2_736039	28	26534262	intron_variant	MYBPC1	ENSECAG00000008625	lightness, muscle fiber type, tenderness, yellowness			No	3.22					No	No
LD	rs1142603826	BIEC2_736039	28	26540611	intron_variant	MYBPC1	ENSECAG00000008625	lightness, muscle fiber type, tenderness, yellowness			Yes	3.42					No	No
Marker	rs69434439	BIEC2_829821	30	31247548	3_prime_UTR_variant	MYBPH	ENSECAG00000054077	lightness, tenderness			No	-				eca-miR-128	No	No
LD	rs1143709184	BIEC2_831203	31	8608026	intron_variant	SOD2	ENSECAG00000011797	lightness, redness			No	-5.44	Score-Change		enhancer		No	No
Marker	rs69440819	BIEC2_831203	31	8596677	intron_variant	SOD2	ENSECAG00000011797	lightness, redness			No	-0.356		enhancer			No	No
Marker	rs69450917	BIEC2_839012, BIEC2_839012_dup	31	17056350	3_prime_UTR_variant,downstream_gene_variant	PCMT1	ENSECAG00000005292	lightness, yellowness			No	2.17				eca-miR-142-3p	No	No
Marker	rs69450918	BIEC2_839013	31	17056467	3_prime_UTR_variant	PCMT1	ENSECAG00000005292	lightness, yellowness			No	-				eca-miR-9048	No	No
Marker	rs69450940	BIEC2_839035	31	17113817	upstream_gene_variant	PCMT1	ENSECAG00000005292	lightness, yellowness			No	-4.02	Loss of TFBS				No	Yes
Marker	rs69607222	TBIEC2_1184366	X	51265931	intron_variant	MSN	ENSECAG00000012900	IMF, tenderness			No	-		enhancer			No	No
Marker	rs69601141	BIEC2_1121287	X	39694865	upstream_gene_variant	UBA1	ENSECAG00000014002	lightness			No	-		enhancer	enhancer		No	No
LD	rs1147798505	BIEC2_1125937	X	61122918	intron_variant,downstream_gene_variant	PGK1	ENSECAG00000014984	lightness, muscle fiber type, muslce type, tenderness			No	-	Loss of TFBS				No	No
LD	rs1150019112	BIEC2_1125937	X	61109093	stop_lost	PGK1	ENSECAG00000014984	lightness, muscle fiber type, muslce type, tenderness			No	-0.692					No	No
LD	rs1141904250	BIEC2_1125937	X	61122089	intron_variant,downstream_gene_variant	PGK1	ENSECAG00000014984	lightness, muscle fiber type, muslce type, tenderness			No	0.251					No	Yes
LD	rs1151213851	BIEC2_1125937	X	61122088	intron_variant,downstream_gene_variant	PGK1	ENSECAG00000014984	lightness, muscle fiber type, muslce type, tenderness			No	-1.07					No	Yes
Marker	rs69543666	BIEC2_1171721	X	15147230	downstream_gene_variant	PDHA1	ENSECAG00000001964	undefined			No	0.19		enhancer			No	No
