# Supplementary material for: Exploring Genetic Influences on Equine Meat Quality: A Bioinformatics Approach
Source: Foods. 2025 Feb 6;14(3):533. doi: 10.3390/foods14030533 (PMC11816967; doi:10.3390/foods14030533)
Supplement: Supplementary file 1 [file foods-14-00533-s001.zip › Table S2.xlsx]

## Sheet: Sheet1
Table S2. KEGG pathway annotations for prioritized genes, classified into hierarchical levels: KEGG Level 1 (broad functional category), KEGG Level 2 (metabolic or functional subcategory), and KEGG Level 3 (specific pathway).
Gene Symbol	KEGG_Level 1	KEGG_Level 2	KEGG_Level 3
ACYP2	Metabolism	Carbohydrate metabolism	Pyruvate metabolism
ACYP2	Metabolism	Xenobiotics biodegradation and metabolism	Aminobenzoate degradation
AHNAK	Human Diseases	Infectious disease: bacterial	Salmonella infection
ALB	Organismal Systems	Endocrine system	Thyroid hormone synthesis
ALDOA	Metabolism	Carbohydrate metabolism	Glycolysis / Gluconeogenesis
ALDOA	Metabolism	Carbohydrate metabolism	Pentose phosphate pathway
ALDOA	Metabolism	Energy metabolism	Carbon fixation by Calvin cycle
ALDOA	Metabolism	Energy metabolism	Methane metabolism
ALDOA	Environmental Information Processing	Signal transduction	HIF-1 signaling pathway
ASNS	Metabolism	Amino acid metabolism	Alanine, aspartate and glutamate metabolism
CS	Metabolism	Carbohydrate metabolism	Citrate cycle (TCA cycle)
CS	Metabolism	Carbohydrate metabolism	Glyoxylate and dicarboxylate metabolism
GOT1	Metabolism	Amino acid metabolism	Alanine, aspartate and glutamate metabolism
GOT1	Metabolism	Amino acid metabolism	Cysteine and methionine metabolism
GOT1	Metabolism	Amino acid metabolism	Arginine biosynthesis
GOT1	Metabolism	Amino acid metabolism	Tyrosine metabolism
GOT1	Metabolism	Amino acid metabolism	Phenylalanine metabolism
MACROD1
MTHFD1	Metabolism	Metabolism of cofactors and vitamins	One carbon pool by folate
MTHFD1	Organismal Systems	Digestive system	Folate transport and metabolism
MTHFD1	Brite Hierarchies	Protein families: signaling and cellular processes	Exosome
MYL11	Cellular Processes	Cellular community - eukaryotes	Focal adhesion
MYL11	Cellular Processes	Cellular community - eukaryotes	Adherens junction
MYL11	Cellular Processes	Cell motility	Motor proteins
MYL11	Cellular Processes	Cell motility	Cytoskeleton in muscle cells
MYL11	Cellular Processes	Cell motility	Regulation of actin cytoskeleton
MYL11	Organismal Systems	Immune system	Leukocyte transendothelial migration
MYL11	Human Diseases	Infectious disease: bacterial	Salmonella infection
MYL11	Human Diseases	Infectious disease: bacterial	Shigellosis
MYOM1	Cellular Processes	Cell motility	Cytoskeleton in muscle cells
PDLIM5	Cellular Processes	Cell motility	Cytoskeleton in muscle cells
PHGDH	Metabolism	Energy metabolism	Methane metabolism
PHGDH	Metabolism	Amino acid metabolism	Glycine, serine and threonine metabolism
PHGDH	Metabolism	Amino acid metabolism	Cysteine and methionine metabolism
PLIN1	Environmental Information Processing	Signal transduction	Apelin signaling pathway
PLIN1	Organismal Systems	Endocrine system	Regulation of lipolysis in adipocytes
PLIN1	Organismal Systems	Endocrine system	PPAR signaling pathway
PYGM	Metabolism	Carbohydrate metabolism	Starch and sucrose metabolism
PYGM	Cellular Processes	Cell growth and death	Necroptosis
PYGM	Organismal Systems	Endocrine system	Insulin signaling pathway
PYGM	Organismal Systems	Endocrine system	Glucagon signaling pathway
PYGM	Human Diseases	Endocrine and metabolic disease	Insulin resistance
RAVER2
RYR3	Environmental Information Processing	Signal transduction	Apelin signaling pathway
RYR3	Environmental Information Processing	Signal transduction	Calcium signaling pathway
RYR3	Organismal Systems	Endocrine system	Oxytocin signaling pathway
RYR3	Organismal Systems	Digestive system	Salivary secretion
RYR3	Organismal Systems	Environmental adaptation	Circadian entrainment
RYR3	Human Diseases	Neurodegenerative disease	Alzheimer disease
RYR3	Human Diseases	Neurodegenerative disease	Parkinson disease
RYR3	Human Diseases	Neurodegenerative disease	Prion disease
RYR3	Human Diseases	Neurodegenerative disease	Pathways of neurodegeneration - multiple diseases
SDHB	Metabolism	Carbohydrate metabolism	Citrate cycle (TCA cycle)
SDHB	Metabolism	Energy metabolism	Oxidative phosphorylation
SDHB	Organismal Systems	Environmental adaptation	Thermogenesis
SDHB	Human Diseases	Cancer: overview	Chemical carcinogenesis - reactive oxygen species
SDHB	Human Diseases	Neurodegenerative disease	Alzheimer disease
SDHB	Human Diseases	Neurodegenerative disease	Parkinson disease
SDHB	Human Diseases	Neurodegenerative disease	Amyotrophic lateral sclerosis
SDHB	Human Diseases	Neurodegenerative disease	Huntington disease
SDHB	Human Diseases	Neurodegenerative disease	Prion disease
SDHB	Human Diseases	Neurodegenerative disease	Pathways of neurodegeneration - multiple diseases
SDHB	Human Diseases	Cardiovascular disease	Diabetic cardiomyopathy
SDHB	Human Diseases	Endocrine and metabolic disease	Non-alcoholic fatty liver disease
TNNT3
